# Supplementary material for: Differential Expression of Endogenous Retroviruses and Inflammatory Mediators in Female and Male Offspring in a Mouse Model of Maternal Immune Activation
Source: Int J Mol Sci. 2022 Nov 11;23(22):13930. doi: 10.3390/ijms232213930 (PMC9695919; doi:10.3390/ijms232213930)
Supplement: Supplementary file 1 [file ijms-23-13930-s001.zip]

Archive with 6 entries (6 files):
- Supplementary Figure S1.pdf
- Supplementary Materials and methods.pdf
- Supplementary Table S1.xlsx
- Supplementary Table S2.xlsx
- Supplementary Table S3.xlsx
- Supplementary Table S4.xlsx
